# Supplementary material for: Differential Effects of Polyphenols on Insulin Proteolysis by the Insulin-Degrading Enzyme
Source: Antioxidants (Basel). 2021 Aug 25;10(9):1342. doi: 10.3390/antiox10091342 (PMC8467823; doi:10.3390/antiox10091342)
Supplement: Supplementary file 1 [file antioxidants-10-01342-s001.zip]

Archive with 1 entries (1 files):
- antioxidants-1335579-supplementary.pdf
